# Supplementary material for: The Association Between Inflammatory Scores and Frailty Severity: An Exploratory Retrospective Analysis in Non-Small-Cell Lung Cancer Surgical Patients
Source: Med Sci (Basel). 2026 Mar 28;14(2):170. doi: 10.3390/medsci14020170 (PMC13108116; doi:10.3390/medsci14020170)
Supplement: Supplementary file 1 [file medsci-14-00170-s001.zip]

Archive with 1 entries (1 files):
- medsci-4112036-supplementary.pdf
